# Supplementary material for: “Es Muy Tranquilo Aquí”: Perceptions of Safety and Calm among Binationally Mobile Mexican Immigrants in a Rural Border Community
Source: Int J Environ Res Public Health. 2022 Jul 9;19(14):8399. doi: 10.3390/ijerph19148399 (PMC9323766; doi:10.3390/ijerph19148399)
Supplement: Supplementary file 1 [file ijerph-19-08399-s001.zip]

Archive with 3 entries (3 files):
- File S1.pdf
- Table S1.pdf
- Table S2.pdf
